# Supplementary material for: Long-term life history predicts current gut microbiome in a population-based cohort study
Source: Nat Aging. 2022 Oct 14;2(10):885–95. doi: 10.1038/s43587-022-00286-w (PMC10154234; doi:10.1038/s43587-022-00286-w)
Supplement: Supplementary file 3 — Supplementary Tables 1–20. [file 43587_2022_286_MOESM3_ESM.xlsx]

## Sheet: Table 1
Supplementary Table 1a. Explanatory power of contemporary variables
	db-RDA
Covariates	F	R2	Adj.R2	p-value	FDR
Stool moisture	7.02156	0.0276679	0.0244483	0.0001	0.00645
Defecation frequency	3.56581	0.0142097	0.0109455	0.0001	0.00645
Hard stools	4.39028	0.0174481	0.0141946	0.0001	0.00645
Obstipation	4.50217	0.0178863	0.0146343	0.0001	0.00645
Beta blocker	2.7152	0.0108502	0.0075749	0.0008	0.04128
Age	2.36948	0.00947947	0.0061996	0.0017	0.0731
Mineral water intake	2.33697	0.00935039	0.00607009	0.0022	0.0810857
Beer intake	2.34502	0.00938238	0.00610218	0.0031	0.0888667
Physical activity	2.4434	0.00977283	0.00649394	0.0028	0.0888667
Liver stiffness (IQR)	2.56635	0.0102604	0.00698316	0.0036	0.09288
Problems with stool	2.37516	0.00950202	0.00622222	0.004	0.0938182
Education years	2.18075	0.00872985	0.0054475	0.0047	0.10105
Non-sports physical activity	2.11229	0.00845769	0.00517444	0.007	0.138923
Haemoglobin	2.05014	0.00821049	0.00492642	0.0086	0.158486
Coffee intake	2.04401	0.00818611	0.00490196	0.0094	0.16168
Fat removal when cooking	1.96132	0.00785711	0.00457186	0.0105	0.169313
Fruit score	1.98645	0.0079571	0.00467219	0.0119	0.172
History of cholecystectomy	1.96264	0.00786234	0.00457712	0.012	0.172
Beets intake	1.91214	0.00766132	0.00437543	0.0138	0.176914
Estimated GFR	1.90182	0.00762024	0.00433421	0.0141	0.176914
White wine intake	1.91029	0.00765393	0.00436802	0.0144	0.176914
Supplementary Table 1b. Non-redundant cumulative effect size of contemporary variables
	stepwise db-RDA
Covariates	Adj.R2	AIC	F	p-value
Stool moisture	0.024448	1257.7	7.0216	0.009901
Obstipation	0.034878	1256.2	3.4746	0.009901
Defecation frequency	0.043602	1255.2	3.0455	0.009901
Liver stiffness (IQR)	0.050445	1254.6	2.5659	0.009901
Beta blocker	0.056928	1254	2.4748	0.009901
Physical activity	0.061776	1254	2.0537	0.019802
Beer intake	0.065723	1254.1	1.8205	0.059406
Mineral water intake	0.069544	1254.3	1.7863	0.019802
* Analysis were adjusted for multiple testing correction.

## Sheet: Table 2
Supplementary Table 2a. Explanatory power of historical variables of each year (1990-2010)
		db-RDA
Year	Covariates	F	R2	Adj.R2	p-value	FDR
1990	Beta blocker	2.6589	0.0106272	0.00735114	0.0019	0.0608
1990	Aspartate aminotransferase	2.37459	0.00949975	0.00621995	0.0054	0.0864
2010	Caloric intake	2.81138	0.0112311	0.00795699	0.0005	0.042
2010	Gamma-glutamyl transferase	2.6979	0.0107817	0.00750618	0.0038	0.06384
2010	Total protein intake	2.41439	0.00965771	0.00637843	0.002	0.06384
2010	Fasting glucose	2.35506	0.00942223	0.00614218	0.0057	0.0798
2010	Cereal fiber score	2.34489	0.00938185	0.00610166	0.003	0.06384
2010	Total fat intake	2.29526	0.00918477	0.00590393	0.0033	0.06384
Supplementary Table 2b. Non-redundant cumulative effect size of significant covariates from each year (1990-2016)
		db-RDA			stepwise db-RDA
Covariates	Category	F	R2	Adj.R2	Adj.R2	AIC	F	p-value
Stool moisture.2016	Present	7.02156	0.0276679	0.0244483	0.024448	1257.7	7.0216	0.009901
Obstipation.2016	Present	4.50217	0.0178863	0.0146343	0.034878	1256.2	3.4746	0.009901
Defecation frequency.2016	Present	3.56581	0.0142097	0.0109455	0.043602	1255.2	3.0455	0.009901
Gamma-glutamyl transferase.2010	Past	2.6979	0.0107817	0.00750618	0.050704	1254.5	2.6327	0.009901
Caloric intake.2010	Past	2.81138	0.0112311	0.00795699	0.05767	1253.9	2.5996	0.009901
Physical activity.2016	Present	2.4434	0.00977283	0.00649394	0.063741	1253.4	2.3702	0.009901
Liver stiffness (IQR).2016	Present	2.56635	0.0102604	0.00698316	0.069424	1253.1	2.2702	0.009901
Beta blocker.1990	Past	2.6589	0.0106272	0.00735114	0.074418	1253	2.0919	0.009901
Mineral water.2016	Present	2.33697	0.00935039	0.00607009	0.078317	1253.1	1.8079	0.029703
Beer intake.2016	Present	2.34502	0.00938238	0.00610218	0.081982	1253.3	1.7457	0.059406
Cereal fiber score.2010	Past	2.34489	0.00938185	0.00610166	0.085382	1253.6	1.6754	0.039604
Hard stools.2016	Present	4.39028	0.0174481	0.0141946
Beta blocker.2016	Present	2.7152	0.0108502	0.0075749
Total protein intake.2010	Past	2.41439	0.00965771	0.00637843
Problems with stool.2016	Present	2.37516	0.00950202	0.00622222
Aspartate aminotransferase.1990	Past	2.37459	0.00949975	0.00621995
Age.2016	Present	2.36948	0.00947947	0.0061996
Fasting glucose.2010	Past	2.35506	0.00942223	0.00614218
Total fat intake.2010	Past	2.29526	0.00918477	0.00590393
* Analysis were adjusted for multiple testing correction.

## Sheet: Table 3
Supplementary Table 3a. Explanatory power of average historical variables
	db-RDA
Covariates	F	R2	Adj.R2	p-value	FDR
Dumpling intake (mean of 1995-2016)	2.68874	0.0107454	0.00746976	0.0013	0.0936
Supplementary Table 3b. Explanatory power of delta historical variables
		db-RDA
Period	Covariates	F	R2	Adj.R2	p-value	FDR
1990-2016	Beta blocker	3.60236	0.0143536	0.0110899	0.0001	0.0031
1990-2016	Hemoglobin	2.60133	0.0103991	0.00712228	0.0007	0.01085
1995-2016	Beta blocker	2.67524	0.010692	0.00741612	0.0007	0.0567
1995-2016	Alanine transaminase	2.56908	0.0102712	0.006994	0.0015	0.06075
2000-2016	Beta blocker	3.27523	0.0130642	0.00979617	0.0003	0.0246
2000-2016	Non-sports physical activity	2.67703	0.010699	0.0074232	0.001	0.041
2005-2016	Beta blocker	2.50143	0.010003	0.00672489	0.002	0.07
2005-2016	Non-sports physical activity	2.46791	0.00987005	0.00659147	0.002	0.07
2005-2016	Alanine transaminase	2.4142	0.00965693	0.00637765	0.0025	0.07
Supplementary Table 3c. (Non-redundant cumulative) effect size of current and delta historical variables
		db-RDA			stepwise db-RDA
Covariates	Category	F	R2	Adj.R2	Adj.R2	AIC	F	p-value
Stool moisture.2016	Present	7.02156	0.0276679	0.0244483	0.024448	1257.7	7.0216	0.009901
Obstipation.2016	Present	4.50217	0.0178863	0.0146343	0.034878	1256.2	3.4746	0.009901
Beta blocker.1990-2016	Past	3.60236	0.0143536	0.0110899	0.044202	1255	3.2002	0.009901
Defecation frequency.2016	Present	3.56581	0.0142097	0.0109455	0.052841	1253.9	3.0306	0.019802
Liver stiffness (IQR).2016	Present	2.56635	0.0102604	0.00698316	0.059725	1253.3	2.5815	0.019802
Non-sports physical activity.2005-2016	Past	2.46791	0.00987005	0.00659147	0.065485	1253	2.2921	0.019802
Hemoglobin.1990-2016	Past	2.60133	0.0103991	0.00712228	0.070354	1252.9	2.0613	0.009901
Beer intake.2016	Present	2.34502	0.00938238	0.00610218	0.074956	1252.8	1.9914	0.019802
Alanine transaminase.2005-2016	Past	2.4142	0.00965693	0.00637765	0.078418	1253.1	1.6953	0.019802
Physical activity.2016	Present	2.4434	0.00977283	0.00649394	0.081622	1253.4	1.6271	0.019802
Mineral water intake.2016	Present	2.33697	0.00935039	0.00607009	0.084648	1253.8	1.579	0.09901
Hard stools.2016	Present	4.39028	0.0174481	0.0141946
Beta blocker.2000-2016	Past	3.27523	0.0130642	0.00979617
Beta blocker.1995-2016	Past	2.67524	0.010692	0.00741612
Non-sports physical activity.2000-2016	Past	2.67703	0.010699	0.0074232
Beta blocker.2016	Present	2.7152	0.0108502	0.0075749
Alanine transaminase.1995-2016	Past	2.56908	0.0102712	0.006994
Beta blocker.2005-2016	Past	2.50143	0.010003	0.00672489
Problems with stool.2016	Present	2.37516	0.00950202	0.00622222
Age.2016	Present	2.36948	0.00947947	0.0061996
Supplementary Table 3d. (Non-redundant cumulative) effect size of current and historical variables - Figure 1a
		db-RDA			stepwise db-RDA
Covariates	Category	F	R2	Adj.R2	Adj.R2	AIC	F	p-value
Stool moisture.2016	Present	7.02156	0.0276679	0.0244483	0.024448	1257.7	7.0216	0.009901
Obstipation.2016	Present	4.50217	0.0178863	0.0146343	0.034878	1256.2	3.4746	0.009901
Beta blocker.1990-2016	Past	3.60236	0.0143536	0.0110899	0.044202	1255	3.2002	0.009901
Defecation frequency.2016	Present	3.56581	0.0142097	0.0109455	0.052841	1253.9	3.0306	0.009901
Dumpling intake (mean of 1995-2016)	Past	2.68874	0.0107454	0.00746976	0.060188	1253.2	2.7012	0.019802
Gamma-glutamyl transferase.2010	Past	2.6979	0.0107817	0.00750618	0.067499	1252.5	2.6947	0.009901
Caloric intake.2010	Past	2.81138	0.0112311	0.00795699	0.073519	1252	2.3618	0.009901
Liver stiffness (IQR).2016	Present	2.56635	0.0102604	0.00698316	0.07916	1251.7	2.2637	0.019802
Non-sports physical activity.2005-2016	Past	2.46791	0.00987005	0.00659147	0.084846	1251.4	2.2752	0.009901
Hemoglobin.1990-2016	Past	2.60133	0.0103991	0.00712228	0.08921	1251.4	1.9314	0.019802
Mineral water intake.2016	Present	2.33697	0.00935039	0.00607009	0.093218	1251.5	1.8373	0.019802
Physical activity.2016	Present	2.4434	0.00977283	0.00649394	0.096844	1251.7	1.7366	0.039604
Cereal fiber score.2010	Past	2.34489	0.00938185	0.00610166	0.099419	1252.1	1.4626	0.089109
Beer intake.2016	Present	2.34502	0.00938238	0.00610218	0.102012	1252.6	1.465	0.039604
Alanine transaminase.2005-2016	Past	2.4142	0.00965693	0.00637765	0.104379	1253.1	1.4046	0.079208
Hard stools.2016	Present	4.39028	0.0174481	0.0141946
Beta blocker.2000-2016	Past	3.27523	0.0130642	0.00979617
Beta blocker.2016	Present	2.7152	0.0108502	0.0075749
Beta blocker.1995-2016	Past	2.67524	0.010692	0.00741612
Non-sports physical activity.2000-2016	Past	2.67703	0.010699	0.0074232
Alanine transaminase.1995-2016	Past	2.56908	0.0102712	0.006994
Beta blocker.2005-2016	Past	2.50143	0.010003	0.00672489
Beta blocker.1990	Past	2.6589	0.0106272	0.00735114
Age.2016	Present	2.36948	0.00947947	0.0061996
Total protein intake.2010	Past	2.41439	0.00965771	0.00637843
Total fat intake.2010	Past	2.29526	0.00918477	0.00590393
Aspartate aminotransferase.1990	Past	2.37459	0.00949975	0.00621995
Problems with stool.2016	Present	2.37516	0.00950202	0.00622222
Fasting glucose.2010	Past	2.35506	0.00942223	0.00614218
Supplementary Table 3e. Comparison of cumulative non-redundant effect size determined by adding random extra features
	Effect size (%)
2016 data only	6.95
2016 data + all historical permuted variables	4.36
2016 data + real historical variables	10.44
* Analysis were adjusted for multiple testing correction.

## Sheet: Table 4
Supplementary Table 4a. Pairwise adonis for beta blocker intake
Category	SumsOfSqs	F.Model	R2	p-value	FDR
None vs. Current	0.345312	2.01004	0.00695493	0.023	0.0345
None vs. Chronic	0.521298	3.07311	0.0132993	0.001	0.003
Current vs. Chronic	0.25135	1.48159	0.0175374	0.11	0.11
Supplementary Table 4b. Prevalence of enterotype by beta blocker treatment
Fisher's exact test (permutation)	FDR
p-value	Bact1 vs Bact2	Bact1 vs Prev	Bact1 vs Rum	Bact2 vs Prev	Bact2 vs Rum	Prev vs Rum
0.0005	0.0707	0.0292	0.643	0.002	0.1055	0.0071
Supplementary Table 4c. Assocation of count of beta blocker treatment with enterotypes
Kruskal–Wallis test		FDR
Chi statistics	p-value	Bact1 vs Bact2	Bact1 vs Prev	Bact1 vs Rum	Bact2 vs Prev	Bact2 vs Rum	Prev vs Rum
15.962	0.001	0.03857	0.03702	0.8807	0.0004	0.0565	0.037
Supplementary Table 4d. Assocation of count of beta blocker treatment with cardiovascular diseases
	n	W	p-value	FDR
CVD history	70	5299	5.14e-06	1.542e-05
Atrial Fibrillation	46	3816.5	5.14e-06	1.542e-05
Angina Pectoris	19	1467.5	7.76e-05	0.0001552
Myocardial infraction	12	832.5	0.0002703	0.00040545
Coronary Stent	13	1096	0.002426	0.002426
Transient ischemic attack (TIA)	15	1253	0.001127	0.0013524
* Analysis were adjusted for multiple testing correction.
* All statistical tests used were two-sided.

## Sheet: Table 5
Supplementary Table 5. Comparision of taxonomic abundance by beta blocker treatment (adjusted for age and stool moisture)
Genera	GLM standarized coef	p-value	FDR
g_Prevotella	-2.17395	0.000517222	0.0320678
g_Romboutsia	-1.10737	0.00151693	0.047025
g_Blautia	0.784956	0.00565209	0.0859538
g_Intestinibacter	-1.07306	0.00693176	0.0859538
g_Olsenella	-4.25078	0.00464056	0.0859538
g_Bilophila	0.711785	0.0106189	0.109728
g_Anaerostipes	0.665577	0.0165166	0.113407
g_Butyricicoccus	-1.01387	0.0166222	0.113407
g_Clostridium_sensu_stricto	-0.805857	0.016957	0.113407
g_Terrisporobacter	-0.844934	0.0182915	0.113407
g_Clostridium_IV	0.639991	0.0201287	0.113453
g_Dialister	-0.82185	0.0227186	0.11738
g_Oscillibacter	0.656471	0.0248941	0.118726
g_Aestuariispira	0.840501	0.038001	0.16829
g_Flavonifractor	0.556163	0.0427524	0.17671
g_Methanobrevibacter	0.524092	0.0641643	0.234011
g_Lactobacillus	0.548031	0.0633187	0.234011
g_Bacteroides	0.483697	0.0786968	0.2568
g_Akkermansia	0.513136	0.0761896	0.2568
g_Ruminococcus2	0.457171	0.104795	0.309394
g_Sporobacter	0.476704	0.102607	0.309394
g_Gemmiger	0.362748	0.18547	0.522689
g_Butyricimonas	0.350568	0.205326	0.541509
g_Anaerotruncus	0.340378	0.209616	0.541509
g_Clostridium_XlVa	0.317911	0.253166	0.544294
g_Dorea	-0.35058	0.251864	0.544294
g_Coprococcus	-0.340729	0.268844	0.544294
g_Odoribacter	0.328389	0.231745	0.544294
g_Coprobacter	0.300298	0.272147	0.544294
g_Turicibacter	-0.353006	0.243407	0.544294
g_Desulfovibrio	-0.347368	0.258351	0.544294
g_Barnesiella	-0.404817	0.288585	0.558624
g_Holdemanella	-0.322141	0.306342	0.558624
g_Hespellia	0.288735	0.304499	0.558624
g_Roseburia	-0.293719	0.33531	0.56187
g_Alistipes	0.272559	0.328565	0.56187
g_Parasutterella	0.273217	0.321209	0.56187
g_Adlercreutzia	0.231133	0.409431	0.653698
g_Escherichia.Shigella	-0.253645	0.411197	0.653698
g_Clostridium_XlVb	0.195529	0.48644	0.735592
g_Veillonella	0.189852	0.486434	0.735592
g_Parabacteroides	0.169152	0.544778	0.796651
g_Victivallis	0.165108	0.552516	0.796651
g_Bifidobacterium	0.155247	0.576055	0.810089
g_Mogibacterium	0.146617	0.596221	0.810089
g_Faecalicoccus	-0.155519	0.601034	0.810089
g_Fusicatenibacter	0.137071	0.629099	0.812587
g_Enterorhabdus	-0.15005	0.624208	0.812587
g_Clostridium_XVIII	-0.125647	0.66327	0.822455
g_Pseudoflavonifractor	0.123553	0.658371	0.822455
g_Senegalimassilia	0.102488	0.711166	0.864554
g_Collinsella	-0.0988857	0.741253	0.875395
g_Streptococcus	0.0812691	0.762441	0.875395
g_Howardella	0.0905581	0.750374	0.875395
g_Ruminococcus	0.0611585	0.833246	0.930152
g_Sutterella	0.0568179	0.840137	0.930152
g_Faecalibacterium	0.0356202	0.901574	0.947416
g_Intestinimonas	0.0426807	0.883896	0.947416
g_Phascolarctobacterium	-0.0381656	0.893746	0.947416
g_Hydrogenoanaerobacterium	0.00630214	0.982545	0.982545
g_Paraprevotella	0.0156128	0.953974	0.982545
g_Anaerosporobacter	0.00794381	0.977859	0.982545
* Analysis were adjusted for multiple testing correction.
* All statistical tests used were two-sided.

## Sheet: Table 6
Supplementary Table 6. Correlation between mean dumpling intake and genera (adjusted for age and stool moisture)
Genera	rho	p-value	FDR
g_Dialister	0.233414	4.19974e-05	0.00260384
g_Faecalicoccus	-0.151112	0.00853145	0.264475
g_Blautia	-0.142932	0.0129053	0.26671
g_Phascolarctobacterium	-0.129953	0.0239107	0.296492
g_Escherichia/Shigella	0.133269	0.0205201	0.296492
g_Lactobacillus	0.121267	0.0351666	0.363389
g_Anaerostipes	-0.116568	0.042945	0.38037
g_Prevotella	0.112534	0.0507324	0.393176
g_Enterorhabdus	0.10714	0.0629523	0.433671
g_Intestinibacter	0.101135	0.0793022	0.446976
g_Adlercreutzia	-0.102964	0.0739921	0.446976
g_Dorea	0.0848034	0.14149	0.516023
g_Collinsella	0.0893098	0.121454	0.516023
g_Sutterella	0.0919249	0.110883	0.516023
g_Methanobrevibacter	0.0871728	0.130661	0.516023
g_Paraprevotella	0.085916	0.136323	0.516023
g_Senegalimassilia	0.0888274	0.123487	0.516023
g_Clostridium_XVIII	-0.0789949	0.170926	0.542671
g_Mogibacterium	0.0782418	0.175055	0.542671
g_Anaerosporobacter	-0.0790244	0.170766	0.542671
g_Gemmiger	-0.075343	0.191638	0.550484
g_Bilophila	-0.0747224	0.195333	0.550484
g_Sporobacter	0.0682038	0.237318	0.625567
g_Hydrogenoanaerobacterium	0.0675071	0.242155	0.625567
g_Pseudoflavonifractor	-0.0607053	0.29301	0.726666
g_Ruminococcus2	-0.0338384	0.558025	0.78887
g_Clostridium_XlVa	-0.036021	0.532901	0.78887
g_Faecalibacterium	-0.0307411	0.594634	0.78887
g_Roseburia	0.0302504	0.600532	0.78887
g_Clostridium_IV	0.0406436	0.481637	0.78887
g_Oscillibacter	0.0509063	0.378015	0.78887
g_Fusicatenibacter	0.0404511	0.483717	0.78887
g_Alistipes	-0.0363447	0.529223	0.78887
g_Butyricicoccus	-0.0466978	0.418747	0.78887
g_Parabacteroides	0.0227863	0.693292	0.78887
g_Intestinimonas	-0.0559613	0.33243	0.78887
g_Bifidobacterium	0.024759	0.668253	0.78887
g_Odoribacter	-0.0448862	0.437043	0.78887
g_Barnesiella	0.0353799	0.540221	0.78887
g_Streptococcus	0.0286409	0.620061	0.78887
g_Akkermansia	-0.0477226	0.408599	0.78887
g_Flavonifractor	-0.0511635	0.375606	0.78887
g_Clostridium_sensu_stricto	0.0222775	0.699804	0.78887
g_Romboutsia	0.0342551	0.553184	0.78887
g_Victivallis	0.0541585	0.348265	0.78887
g_Parasutterella	0.029405	0.610755	0.78887
g_Coprobacter	-0.0260833	0.651646	0.78887
g_Turicibacter	-0.0229738	0.690896	0.78887
g_Holdemanella	0.0272679	0.636935	0.78887
g_Aestuariispira	-0.0272282	0.637425	0.78887
g_Hespellia	-0.0456931	0.428838	0.78887
g_Anaerotruncus	0.0494073	0.392236	0.78887
g_Veillonella	-0.0381813	0.508606	0.78887
g_Desulfovibrio	0.0284241	0.622713	0.78887
g_Olsenella	0.0239497	0.678483	0.78887
g_Ruminococcus	0.0209595	0.716779	0.793577
g_Coprococcus	-0.0180881	0.754235	0.820396
g_Bacteroides	-0.0165429	0.774639	0.828063
g_Howardella	0.00994043	0.863411	0.907313
g_Butyricimonas	-0.00803957	0.889343	0.918988
g_Clostridium_XlVb	-0.00686471	0.905432	0.920275
g_Terrisporobacter	0.000760343	0.989501	0.989501
* Analysis were adjusted for multiple testing correction.
* All statistical tests used were two-sided.

## Sheet: Table 7
Supplementary Table 7. Correlation between non-sports physical activity.2005-2016 and genera (adjusted for age and stool moisture)
Genera	rho	p-value	FDR
g_Roseburia	0.205672	0.000320782	0.0198885
g_Faecalibacterium	0.180276	0.00165702	0.0432725
g_Butyricicoccus	0.176379	0.00209383	0.0432725
g_Streptococcus	-0.155608	0.00673876	0.104451
g_Fusicatenibacter	0.13065	0.0231605	0.190467
g_Sutterella	0.131882	0.0218838	0.190467
g_Adlercreutzia	-0.127199	0.0270848	0.190467
g_Senegalimassilia	0.135025	0.0188991	0.190467
g_Faecalicoccus	-0.126739	0.0276485	0.190467
g_Olsenella	0.120337	0.0366024	0.226935
g_Escherichia.Shigella	-0.116653	0.0427933	0.241199
g_Dialister	-0.108152	0.0604906	0.312535
g_Ruminococcus2	0.101359	0.0786342	0.352187
g_Parabacteroides	-0.0992134	0.0852064	0.352187
g_Flavonifractor	-0.100153	0.0822775	0.352187
g_Clostridium_XlVa	0.0932629	0.105761	0.409825
g_Barnesiella	-0.0878752	0.127577	0.465283
g_Coprococcus	0.0761212	0.187078	0.544
g_Collinsella	-0.0752349	0.192278	0.544
g_Clostridium_XlVb	0.07301	0.205797	0.544
g_Victivallis	0.0711405	0.217678	0.544
g_Parasutterella	-0.0708826	0.219355	0.544
g_Prevotella	0.0759195	0.188252	0.544
g_Anaerosporobacter	0.0720377	0.211917	0.544
g_Hespellia	0.0802694	0.164106	0.544
g_Paraprevotella	0.0671031	0.244991	0.584209
g_Oscillibacter	-0.0656912	0.255084	0.585749
g_Bilophila	-0.0634871	0.271409	0.600977
g_Alistipes	-0.058158	0.313771	0.647026
g_Butyricimonas	-0.0594473	0.303146	0.647026
g_Phascolarctobacterium	0.0566404	0.326587	0.647026
g_Desulfovibrio	-0.0557861	0.333949	0.647026
g_Anaerostipes	0.0432617	0.453833	0.706008
g_Dorea	0.0456739	0.429032	0.706008
g_Intestinimonas	-0.043262	0.45383	0.706008
g_Clostridium_XVIII	0.0480223	0.405659	0.706008
g_Hydrogenoanaerobacterium	0.0431033	0.455489	0.706008
g_Romboutsia	-0.0436172	0.450127	0.706008
g_Enterorhabdus	0.0470468	0.415274	0.706008
g_Anaerotruncus	-0.0497944	0.388533	0.706008
g_Intestinibacter	0.0378293	0.512525	0.744757
g_Coprobacter	0.0367237	0.524934	0.744757
g_Holdemanella	0.0390209	0.499322	0.744757
g_Lactobacillus	-0.0364052	0.528538	0.744757
g_Blautia	0.0327071	0.571269	0.762334
g_Bacteroides	0.0311119	0.590194	0.762334
g_Gemmiger	0.0320832	0.578637	0.762334
g_Akkermansia	-0.0313435	0.587429	0.762334
g_Methanobrevibacter	0.0268411	0.64222	0.812605
g_Turicibacter	0.0203566	0.724591	0.854079
g_Aestuariispira	0.0199328	0.730099	0.854079
g_Veillonella	0.0229038	0.69179	0.854079
g_Howardella	0.0203524	0.724646	0.854079
g_Clostridium_IV	-0.0126296	0.826979	0.869029
g_Ruminococcus	-0.0175987	0.76068	0.869029
g_Sporobacter	0.0135453	0.814653	0.869029
g_Bifidobacterium	-0.0152149	0.792299	0.869029
g_Clostridium_sensu_stricto	-0.0152323	0.792068	0.869029
g_Pseudoflavonifractor	0.014498	0.801879	0.869029
g_Odoribacter	-0.00844989	0.883734	0.913192
g_Mogibacterium	0.00232774	0.967867	0.983733
g_Terrisporobacter	-0.000937187	0.98706	0.98706
* Analysis were adjusted for multiple testing correction.
* All statistical tests used were two-sided.

## Sheet: Table 8
Supplementary Table 8. Correlation between the non-sports physical activity (2016) and genera (adjusted for age and stool moisture)
Genera	rho	p-value	FDR
g_Clostridium_sensu_stricto	0.201191	0.000435036	0.0269722
g_Bilophila	-0.166144	0.00378607	0.113857
g_Adlercreutzia	-0.159359	0.00550921	0.113857
g_Streptococcus	-0.148236	0.00988989	0.153293
g_Parabacteroides	-0.135939	0.0181004	0.187038
g_Collinsella	-0.139589	0.0151977	0.187038
g_Butyricimonas	-0.127885	0.0262617	0.203528
g_Flavonifractor	-0.12938	0.0245428	0.203528
g_Roseburia	0.114934	0.0459702	0.258736
g_Coprococcus	0.112852	0.050078	0.258736
g_Senegalimassilia	0.115722	0.0444895	0.258736
g_Lactobacillus	-0.116914	0.0423263	0.258736
g_Fusicatenibacter	0.110678	0.0546918	0.260838
g_Intestinibacter	0.104435	0.0699376	0.261961
g_Victivallis	0.103741	0.0718279	0.261961
g_Escherichia.Shigella	-0.106877	0.0636054	0.261961
g_Howardella	0.104382	0.0700785	0.261961
g_Anaerosporobacter	0.0996378	0.0838727	0.288895
g_Terrisporobacter	0.0958682	0.0963253	0.314325
g_Ruminococcus2	0.0900241	0.118492	0.353801
g_Butyricicoccus	0.0896983	0.119836	0.353801
g_Clostridium_XlVa	0.085954	0.136149	0.383693
g_Sporobacter	0.0844652	0.14309	0.385721
g_Pseudoflavonifractor	0.0806548	0.162084	0.41609
g_Hespellia	-0.0795784	0.167778	0.41609
g_Alistipes	-0.0759594	0.188019	0.421895
g_Prevotella	0.0761964	0.186641	0.421895
g_Turicibacter	0.0755303	0.190533	0.421895
g_Faecalibacterium	0.0721852	0.21098	0.45106
g_Holdemanella	0.0710087	0.218534	0.451637
g_Paraprevotella	0.0638265	0.26885	0.520897
g_Olsenella	0.0640495	0.267177	0.520897
g_Dorea	0.0575863	0.31856	0.598507
g_Akkermansia	-0.0541886	0.347997	0.634583
g_Coprobacter	-0.0506225	0.380683	0.674352
g_Romboutsia	0.0464296	0.421427	0.707529
g_Faecalicoccus	-0.0463489	0.422235	0.707529
g_Ruminococcus	0.0437494	0.448754	0.713404
g_Methanobrevibacter	0.0447845	0.438084	0.713404
g_Clostridium_XlVb	-0.041182	0.475845	0.737559
g_Bacteroides	-0.0362	0.530865	0.750822
g_Intestinimonas	0.0379946	0.510683	0.750822
g_Hydrogenoanaerobacterium	0.0367612	0.524511	0.750822
g_Mogibacterium	-0.0360262	0.532841	0.750822
g_Enterorhabdus	0.0330982	0.566674	0.78075
g_Gemmiger	-0.0306876	0.595275	0.802327
g_Dialister	-0.0286999	0.61934	0.81361
g_Phascolarctobacterium	0.0278391	0.629892	0.81361
g_Veillonella	-0.023394	0.685541	0.867419
g_Aestuariispira	0.0176086	0.76055	0.943081
g_Sutterella	-0.0132118	0.819137	0.976663
g_Desulfovibrio	0.0135841	0.814133	0.976663
g_Anaerostipes	0.0107913	0.851849	0.978049
g_Odoribacter	-0.0113539	0.84422	0.978049
g_Blautia	-0.0028594	0.960533	0.987251
g_Clostridium_IV	0.00176336	0.975655	0.987251
g_Oscillibacter	0.00135519	0.981289	0.987251
g_Bifidobacterium	0.00683692	0.905813	0.987251
g_Clostridium_XVIII	-0.00265049	0.963414	0.987251
g_Barnesiella	-0.0041401	0.942881	0.987251
g_Parasutterella	-0.000923359	0.987251	0.987251
g_Anaerotruncus	-0.00339226	0.953186	0.987251
* Analysis were adjusted for multiple testing correction.
* All statistical tests used were two-sided.

## Sheet: Table 9
Supplementary Table 9. Prevalence of B2 enterotype among clusters of non-sports physical activity
		Chi2 test		pairwise Chi2 test p-value (FDR)
Group 1	Group 2	chi2	pvalue	cluster1 vs. cluster2	cluster1 vs. cluster3	cluster1 vs. cluster4	cluster2 vs. cluster3	cluster2 vs. cluster4	cluster3 vs. cluster4
B2	non-B2	14.736	0.002057	0.0096 (0.0289)	0.3870 (0.3870)	0.3696 (0.3870)	0.0008 (0.0048)	0.1179 (0.1769)	0.0645 (0.1290)
* Analysis were adjusted for multiple testing correction.
* All statistical tests used were two-sided.

## Sheet: Table 10
Supplementary Table 10. Correlation between hemoglobin.1990-2016 and genera (adjusted for age and stool moisture)
Genera	rho	p-value	FDR
g_Coprococcus	0.188459	0.000998218	0.0515118
g_Gemmiger	0.18023	0.00166167	0.0515118
g_Ruminococcus2	0.163166	0.00447142	0.0924093
g_Roseburia	0.133003	0.0207752	0.219796
g_Dorea	0.132286	0.0214781	0.219796
g_Sporobacter	0.129137	0.0248157	0.219796
g_Clostridium_XVIII	0.138318	0.0161587	0.219796
g_Faecalibacterium	0.122677	0.0330798	0.224554
g_Odoribacter	0.122729	0.0330052	0.224554
g_Parasutterella	0.120583	0.0362183	0.224554
g_Coprobacter	0.117375	0.0415156	0.233997
g_Mogibacterium	0.114697	0.0464219	0.239847
g_Blautia	0.0990337	0.0857763	0.354542
g_Sutterella	-0.102532	0.0752217	0.354542
g_Adlercreutzia	0.0999777	0.0828169	0.354542
g_Hydrogenoanaerobacterium	0.0927057	0.107871	0.418001
g_Bilophila	0.0874577	0.129404	0.471943
g_Parabacteroides	0.0813466	0.158502	0.54595
g_Fusicatenibacter	0.0721865	0.210971	0.594556
g_Methanobrevibacter	-0.0722732	0.210422	0.594556
g_Senegalimassilia	0.0727108	0.207667	0.594556
g_Anaerosporobacter	0.0741681	0.198677	0.594556
g_Oscillibacter	0.0664	0.249982	0.620501
g_Butyricicoccus	0.0639314	0.268062	0.620501
g_Collinsella	0.0646433	0.262759	0.620501
g_Pseudoflavonifractor	-0.0638962	0.268327	0.620501
g_Faecalicoccus	0.0636448	0.270218	0.620501
g_Anaerostipes	0.058192	0.313488	0.659041
g_Akkermansia	0.0562969	0.329535	0.659041
g_Dialister	0.0550757	0.34015	0.659041
g_Enterorhabdus	0.056871	0.324619	0.659041
g_Olsenella	0.0575727	0.318675	0.659041
g_Paraprevotella	-0.0530285	0.35843	0.663092
g_Terrisporobacter	0.052458	0.363631	0.663092
g_Clostridium_sensu_stricto	0.0511994	0.375271	0.664766
g_Bacteroides	0.0446163	0.439808	0.668413
g_Ruminococcus	0.0420468	0.466622	0.668413
g_Alistipes	0.0413208	0.474358	0.668413
g_Intestinimonas	0.0478067	0.407772	0.668413
g_Streptococcus	-0.0444488	0.441528	0.668413
g_Butyricimonas	0.0459351	0.426394	0.668413
g_Intestinibacter	0.0417279	0.470012	0.668413
g_Victivallis	0.0491286	0.394915	0.668413
g_Aestuariispira	0.0441475	0.444633	0.668413
g_Barnesiella	0.0388666	0.501022	0.6765
g_Hespellia	0.0387852	0.501919	0.6765
g_Clostridium_IV	0.0296099	0.608271	0.8024
g_Clostridium_XlVb	0.0277583	0.630886	0.814894
g_Howardella	-0.0257886	0.655327	0.82919
g_Bifidobacterium	0.0194131	0.736874	0.84604
g_Flavonifractor	0.022282	0.699747	0.84604
g_Turicibacter	0.0201714	0.726996	0.84604
g_Lactobacillus	-0.0196091	0.734316	0.84604
g_Veillonella	-0.0208834	0.717764	0.84604
g_Clostridium_XlVa	-0.0141939	0.805951	0.908526
g_Desulfovibrio	-0.0128506	0.824	0.912286
g_Phascolarctobacterium	-0.00936638	0.871228	0.915528
g_Escherichia.Shigella	-0.00980625	0.865237	0.915528
g_Holdemanella	-0.00970483	0.866617	0.915528
g_Anaerotruncus	-0.00710078	0.902196	0.932269
g_Romboutsia	0.00239887	0.966885	0.982736
g_Prevotella	-0.000768673	0.989386	0.989386
* Analysis were adjusted for multiple testing correction.
* All statistical tests used were two-sided.

[truncated: 10 more sheets: Table 11, Table 12, Table 13, Table 14, Table 15, Table 16, Table 17, Table 18, Table 19, Table_20]
